# Supplementary material for: Targeting Histamine H4 Receptor in the Rostral Ventromedial Medulla to Relieve Hypertension
Source: Adv Sci (Weinh). 2025 Sep 29;12(45):e08176. doi: 10.1002/advs.202508176 (PMC12677622; doi:10.1002/advs.202508176)
Supplement: Supplementary file 2 — Supporting Information [file ADVS-12-e08176-s002.xlsx]

## Sheet: Figure 1
Figure 1E					Figure 1F
	Hrh4+/NeuN+					RVMM	RVLM
	0.0465116					0.564815	0.719891
	0.0416667					0.517938	0.676354
	0.0888889					0.384445	0.685796
	0.222222					2.3552	0.70998
	0.14					1.1776	1.7361
Figure 1H					Figure 1I					Figure 1J
	VUF 8430	Vehicle				VUF 8430	Vehicle				VUF 8430	Vehicle
	-13.6013	0.220826				-4.17737	-3.40193				-0.174	-0.0067
	-7.21585	-0.9547				-21.0217	-0.72927				-0.1434	0.0422
	-4.40585	-2.46575				-1.21528	-11.3216				-0.1386	0.0387
	-23.1751	1.45942				-15.0665	-12.1834				-0.0525	-0.0033
	-15.2727	1.47568				-15.1111	1.3014				-0.0732	0.0494
	-16.3267	-0.83909				-17.2213	-0.98156				-0.4442	0.07
	-23.4561	-0.60557				-6.76587	0.709328
	-1.97305	-1.04527				-9.81158	2.44831
	-7.99889	-0.28269				-28.9404	-11.6152
	-13.7907	-0.640595				-0.76265	4.72266

## Sheet: Figure 2
Figure 2B														Figure 2C
Time (min)	Control						ChR2							Time (min)	Control						ChR2
-10	-1.87951	3.31949	0.25858	1.56225	-0.77874	1.92367	0.976249	2.48471	1.28748	-0.11681	-0.54667	-1.13962		-10	-6.34324	-9.89884	0.50924	3.76586	0.545697	6.46957	2.51162	2.68594	-0.72838	0.752426	-1.39194	-0.71354
-8	-1.7885	2.17517	-0.46575	0.6705	1.66224	1.11574	0.042866	-0.98227	0.256423	0.119378	-0.49122	-1.32791		-8	-9.55052	1.30914	1.22806	2.20204	0.461062	2.18269	2.33437	0.450295	-2.09919	-0.29399	-0.26415	-2.46585
-6	-0.10535	-1.76159	-0.0243	0.582815	1.71643	0.96224	-0.22461	0.210584	-0.25671	0.010266	-0.17758	1.00065		-6	-3.5711	-7.93467	1.57287	0.534854	3.42503	8.88515	1.24905	-1.26976	-0.5768	-5.36994	-1.13098	0.222593
-4	0.081014	-6.29656	-0.41486	-1.13769	1.06067	1.2449	-0.52404	-0.29342	-0.38738	-0.24169	0.626969	0.909315		-4	-1.84043	-17.1485	-0.65341	-0.76272	3.03328	3.4328	-1.32873	-0.92116	3.37317	-0.32376	1.37177	2.08545
-2	-0.04892	-2.5035	0.021776	0.467667	0.176141	0.563316	-0.25998	-1.00815	-0.55893	0.096085	0.711238	0.586088		-2	-5.99172	-6.43028	-0.18261	-0.95481	0.644881	-0.17655	-1.6517	-0.86494	0.356724	0.375611	1.54398	2.48608
0	-0.4037	2.55475	-0.32547	0.100241	-1.13961	-0.00986	-0.12578	-0.52648	-1.09084	0.388761	0.268353	0.442589		0	3.10531	5.01736	2.90028	-4.00875	3.63124	0.287203	-2.71028	-0.96461	-1.62986	2.4447	0.967994	2.77424
2	0.350454	0.437411	0.908526	0.111678	1.12284	-1.15939	-0.48441	-0.21991	-1.29903	0.362556	0.543697	2.07198		2	10.5969	0.829388	1.05192	-3.6688	2.04015	-7.98402	-1.02298	0.450213	-0.49921	3.45153	-1.05399	5.74144
4	1.66592	-0.75249	0.169376	1.32059	0.409561	2.84904	0.085603	0.031598	-1.52366	-0.41416	0.99645	-0.20033		4	6.98818	1.37756	-1.59159	-3.00731	0.460015	5.16638	-0.14458	1.66334	0.210921	6.68048	-2.64897	2.60775
6	1.60448	-1.439	0.812507	1.59503	1.68561	1.74137	-0.54598	2.50588	-1.54357	-1.03367	0.47499	-0.97315		6	9.14636	0.319318	0.041297	-2.96225	0.794911	5.36017	1.04003	-1.9642	1.26362	0.246347	-5.21932	1.04379
8	1.71773	-0.43702	0.969249	1.7622	2.60598	0.306829	-2.76477	-5.57483	-1.69322	-1.67666	0.70766	0.648615		8	12.0359	2.22445	1.75339	-3.14964	2.91277	-2.42711	-2.66581	-8.22321	-8.84857	3.05587	-7.32058	2.232
10	0.485047	-0.75183	1.03448	0.6499	2.19102	-1.78657	-2.35465	-7.79058	-2.69734	-1.9816	0.630938	1.60972		10	7.08512	3.33507	0.907884	-6.42915	5.13753	-7.51743	-5.34739	-8.91641	-12.6554	1.86632	-11.5237	4.16746
12	0.334445	0.811353	0.656138	1.45341	-1.07176	-0.84132	-4.26973	-9.5036	-3.49057	-1.78901	-0.43349	0.363808		12	5.04138	2.70438	-0.18071	-2.85729	-2.05415	-3.46987	-8.89148	-14.738	-19.143	2.88155	-12.8478	0.706155
14	-1.2425	2.22528	1.04404	1.41205	-0.64215	-0.53399	-4.21698	-7.65634	-3.85428	-2.82274	-0.55315	-0.13782		14	-3.51802	5.95509	2.3636	-6.46484	-3.81254	-5.81653	-7.79052	-15.4035	-20.1973	-2.44532	-12.7001	-2.54512
16	-0.68392	1.22811	1.08874	0.674	0.16634	-2.66401	-3.3849	-6.16428	-5.01282	-2.65047	-0.7587	0.205515		16	-0.8625	7.17105	3.15324	-8.53993	-2.47224	-10.0799	-12.5024	-13.4288	-17.8798	-3.85688	-11.0952	1.33371
18	0.536183	2.10296	1.80086	1.66783	0.112748	0.24606	-2.59876	-7.3281	-4.10216	-2.6747	-0.53465	-1.31522		18	0.163736	11.0201	1.37481	-7.50441	-5.08869	6.75989	-16.8689	-11.7748	-15.8062	-1.91454	-12.2809	-1.08649
20	0.040526	2.09563	3.79924	2.357	0.204059	0.190983	-2.94039	-7.18225	-4.31724	-3.52823	-0.65434	-1.00213		20	3.02625	10.2123	1.09242	-7.42121	-3.06906	11.1615	-19.141	-10.4555	-16.1788	-3.52973	-14.1478	-3.83189
22	-0.72103	2.61502	4.17052	2.72088	-1.05837	1.71001	-4.62003	-9.30603	-3.41845	-3.5264	-1.43575	0.087821		22	-3.8467	14.3218	2.34965	-5.63996	-4.72773	21.0891	-21.2021	-15.4937	-20.2808	-6.52255	-15.116	-1.27887
24	0.653665	1.93489	4.29454	2.84856	-0.92921	2.30208	-4.20106	-9.77687	-4.00907	-3.1426	-1.67473	-2.3422		24	0.986405	13.4302	3.11248	-4.45178	-2.1265	6.67305	-22.4822	-18.4237	-26.4179	-8.39139	-13.7768	-7.80422
26	1.41779	1.88055	4.5882	3.5665	1.20069	1.16214	-3.49486	-12.0737	-3.67929	-3.34654	-1.26377	-1.52446		26	3.61654	8.02036	4.7581	-2.68005	-0.2859	5.78454	-21.2468	-16.1801	-34.3936	-5.27934	-10.8084	-9.47074
28	0.597641	2.22412	4.62485	3.55618	0.38482	-0.25869	-4.48916	-3.39728	-3.29998	-4.65641	-0.98254	-3.83825		28	0.616186	8.12052	6.36044	-5.33419	-0.79314	4.21547	-20.2137	-15.7645	-28.4306	-6.52805	-11.7447	-16.0617
30	1.08475	2.00152	4.5675	3.23186	-2.86518	-0.41962	-4.86103	-6.81999	-2.05063	-4.59032	-1.47357	-5.37284		30	3.27372	8.52483	2.26018	-3.89981	-6.04007	-3.23032	-20.9631	-20.0621	-30.3708	-6.70999	-15.9546	-22.649
32	-0.09717	0.035413	4.77705	2.2912	-0.0692	0.219854	-4.74698	-13.0275	-3.69203	-3.28543	-0.84765	-3.98953		32	-1.43881	3.64949	6.43199	-7.1369	-2.97069	3.70218	-20.7711	-20.5769	-49.7468	-6.88633	-14.5895	-23.2642
34	2.99331	-0.65206	5.49618	2.20222	-2.7009	-0.41914	-6.15231	-8.61228	-3.34954	-3.667	-1.02901	-5.38878		34	6.70349	2.74672	6.64732	-4.81619	-6.32148	0.466349	-14.8341	-22.9325	-44.2009	-9.74452	9.20322	-27.1576
36	-0.11469	1.43014	5.51039	2.97792	2.20427	-1.43142	-5.74972	-11.4726	-3.48898	-3.35712	-0.4566	-6.27992		36	5.69062	9.79188	8.38801	-6.75918	-2.72139	-9.73308	-14.8541	-21.4184	-39.6135	-7.27576	6.96922	-33.9789
38	1.04551	1.57284	5.10099	0.333334	-1.43678	-1.3612	-5.52407	-4.12133	-2.76167	-2.60762	-0.88515	-7.25218		38	2.20998	5.71108	6.98024	-10.733	-5.8308	-5.43168	-19.5683	-18.1736	3.70068	-7.02888	1.55015	-40.5442
40	-0.38805	2.39268	5.16009	-1.07238	-2.57039	-3.46524	-6.56172	-4.40553	-2.11835	-1.46574	-1.12587	-5.67653		40	5.98192	11.461	5.17388	-13.3928	-8.15368	-16.6892	-12.5887	-21.8896	-2.63821	-4.35836	1.10984	-41.5787
42	-0.64374	1.58565	5.15309	0.736229	-2.61116	-3.95722	-3.35335	-8.71713	-2.22598	-2.40162	-1.44097	-5.99532		42	0.007254	8.32017	3.18796	-15.0276	-3.49719	-14.1315	-12.7274	-17.6765	-10.354	-5.05507	-4.2258	-48.0198
44	1.18977	5.74745	5.63641	2.00654	-1.56153	-3.42602	-0.09189	-5.82473	-2.62171	-1.944	-0.63976	-5.56064		44	-2.63166	17.5574	4.74286	-12.9998	-6.72332	-16.6788	-11.7922	3.79656	-16.453	-3.4729	-6.62982	-50.754
46	1.092	2.94162	4.63901	2.2011	-3.96993	-1.25574	-2.43555	-8.86501	-1.36426	2.24792	-0.55309	-4.22079		46	4.5146	15.7469	6.76419	-12.9433	-9.01664	-14.8195	1.67056	-5.72115	-26.0838	-0.9408	-11.0823	-52.7186
48	0.236709	0.780115	4.58116	1.32162	-5.08544	0.562397	-0.16932	-7.77107	-0.84244	-2.8044	-0.10798	-5.20147		48	-4.06714	11.2097	5.02959	-15.4083	-11.4978	6.58642	8.21638	-8.58738	-30.9567	-5.87559	1.69395	-60.3239
50	1.6852	3.09471	4.47039	2.16493	-6.36185	0.710542	0.31086	-7.58654	-0.21273	-1.74608	0.880993	-1.75752		50	3.00041	14.3172	6.3992	-16.3082	-11.9393	8.24998	7.90838	-6.98754	-29.6709	3.04212	0.108342	-61.8115
Figure 2D														Figure 2E
Time(min)	Vehicle					JNJ 10191584								Time(min)	Vehicle					JNJ 10191584
-20	-1.95323	-0.90866	1.71	-2.74526	1.09375	0.236593	1.73169	1.25975	0.09618	1.75683				-20	2.14306	-8.89713	-1.23108	-8.62366	1.42265	1.79104	-28.3555	-5.40748	30.6636	1.89841
-18	-1.97481	0.100089	-0.85152	0.832903	-0.07289	-5.79113	-0.21121	-1.32752	-2.47986	4.1836				-18	-0.03217	-1.19216	-0.53896	1.07995	0.140049	-0.9957	-25.9062	5.31633	28.2496	-2.9712
-16	-0.60576	1.03791	-0.36854	1.87766	0.374698	2.77103	0.457239	-0.00845	-1.12332	1.93177				-16	-3.26561	4.04637	-2.18206	3.94497	2.05356	-4.66288	-26.1572	6.85148	31.2899	-1.91959
-14	-0.52297	0.478671	0.702478	-0.83664	-0.62523	-4.65574	-1.12524	1.64857	0.986881	0.566349				-14	-3.16927	4.46708	0.493352	-3.00907	1.46055	-2.77498	-14.599	0.066122	-0.12701	2.52717
-12	0.42726	0.291412	-0.55394	-0.84682	-0.09265	0.726598	-0.3775	1.59491	1.56312	-0.45974				-12	-1.18589	1.55267	-1.01874	-14.0121	1.52282	3.23829	-1.9649	-10.1715	-0.77964	12.0983
-10	-0.91757	-1.54001	-1.16592	-0.62631	-1.02867	2.32137	0.738198	1.03117	1.67939	6.75636				-10	-2.98299	-0.40462	0.548069	-10.6562	-4.66127	2.56223	12.0203	-9.60159	6.94294	5.71866
-8	3.03813	-3.52199	-5.43734	1.47583	-1.39796	0.954166	0.866068	1.62921	1.24239	9.93828				-8	5.39387	3.3358	-0.68174	14.9649	-8.05168	1.95912	-23.2051	-0.0769	-0.83475	-0.12709
-6	1.9087	-1.10865	-4.35497	-1.68577	-2.24699	-5.52916	-1.81898	0.760435	-0.77648	3.31007				-6	2.63184	17.343	-6.33438	13.0221	0.087077	1.64991	-19.5625	5.29531	-2.57149	20.6896
-4	5.11995	-0.90591	-5.71105	0.825568	-0.48684	0.511905	2.30536	3.6106	2.37894	2.87283				-4	13.0137	17.3522	-6.23703	21.2569	-2.28957	3.41584	-16.229	2.74916	3.15597	4.99135
-2	3.82745	1.09702	-2.48839	-1.81785	0.395964	-1.15944	3.95374	2.13904	1.07546	2.61411				-2	9.63679	20.0698	-3.8779	19.5955	0.814802	3.8071	-16.379	11.9377	8.5629	16.312
0	2.36721	2.18793	-3.92515	-2.98866	0.530165	-7.42939	2.30164	3.05033	0.877621	1.10947				0	9.37153	18.8241	-3.84836	13.2141	4.24412	10.9566	-18.0173	-0.08468	16.4518	3.73064
2	2.21459	0.671905	-0.48247	-0.7233	-0.45883	4.25008	1.38347	3.2391	0.90793	3.56353				2	9.5631	14.7087	-3.06225	6.98758	5.15879	16.1713	-20.8961	7.29847	21.2538	1.87038
4	0.016788	1.34339	-0.58612	-1.22753	-2.13653	-0.92761	-1.4199	3.36261	0.287713	0.368174				4	7.05215	16.8243	-2.6679	-1.96713	1.44534	14.4665	-14.7569	1.99339	18.3602	1.74238
6	-0.13825	2.31291	0.104803	-0.40051	-1.45511	-6.10206	-2.11091	1.317	1.90603	0.785768				6	11.2515	17.1923	2.2385	-5.63234	3.48023	6.69341	-10.8823	-2.94956	15.3428	2.43737
8	-1.97682	-0.16889	0.007834	-1.76738	-1.70304	-6.73603	1.4822	1.15215	0.555316	2.46821				8	1.64405	9.49165	4.64595	-8.4474	1.70198	14.4095	-7.76273	2.70282	17.6948	18.7154
10	-1.67284	-0.41175	-0.21693	-0.60008	-0.77207	-5.60169	-0.43753	2.62706	0.736514	4.02802				10	3.402	4.8347	0.683656	-4.24356	5.1945	13.8513	-0.52324	0.912435	12.2778	-4.20902
12	-0.57397	-2.43143	-1.396	-0.20037	-1.52715	-0.86751	-1.98058	0.979635	2.30296	2.98461				12	1.47318	-5.61559	1.9706	-13.2127	5.47949	8.74851	3.93662	-3.45244	12.0897	-6.08692
14	-4.96068	-1.06709	-0.30519	-3.95765	-2.32379	0.809141	-0.92798	2.16571	1.85786	-1.09729				14	-4.09725	0.021163	2.69885	-32.789	0.168384	5.16961	7.63213	-1.96786	13.6731	-2.34827
16	-2.82397	-0.4251	-1.46335	-1.76662	-2.49815	-2.15065	-5.68197	3.05604	1.6402	-0.46204				16	-5.13577	-3.25178	0.436254	-25.1763	3.29531	10.6517	13.9198	-1.71921	11.9888	-1.98673
18	-3.13276	-2.60231	-2.30354	-1.10363	-1.17156	-7.39469	-1.15117	1.82656	-0.3301	0.031964				18	-7.59384	-3.55647	1.16389	-21.2829	3.71667	8.05208	21.269	-5.33731	10.5376	2.38485
20	-3.28539	-3.97678	-1.24744	-2.51421	-1.47363	-3.82617	1.2134	2.13628	2.7284	0.095007				20	-10.9346	-4.98289	2.90641	-24.8737	1.70383	11.2264	15.7678	-7.30245	14.3148	-2.70141
22	-3.59962	-5.64332	-0.67284	-0.12041	-3.05011	0.288442	-1.43067	1.81964	3.83412	1.39099				22	-10.5749	-11.4283	4.26642	-28.5409	-0.89162	7.30455	22.7384	-2.09534	11.821	-1.4436
24	-4.55124	-6.13748	-2.89764	-1.45532	-4.40821	0.439412	1.43538	3.43403	2.21208	4.07992				24	-12.388	-16.6377	3.4403	-31.8393	-1.57084	6.36333	21.8682	7.11935	8.25784	3.30363
26	-2.94607	-4.94086	-1.9767	-2.9277	-4.88566	-0.51746	2.8931	1.51669	3.02144	-3.53437				26	-13.6661	-21.2764	3.61323	-34.6728	-2.53708	11.9804	21.6097	0.856452	13.1484	4.89776
28	-5.80413	-5.17081	-2.80104	-0.94594	-4.00485	2.64314	-6.00568	2.44523	3.71563	2.47968				28	-15.1433	-24.8308	2.21024	-36.2197	-2.73787	3.16486	13.0899	-0.52212	12.8863	3.40598
30	-2.56472	-4.09942	-1.69133	-2.59013	-6.71839	-1.41552	2.18321	2.97688	2.56026	3.79063				30	-20.5009	-22.743	3.10897	-33.4317	-3.34058	-0.29507	23.2652	0.146005	14.8089	1.26181
32	-3.64012	-5.57384	-4.25459	-3.76132	-3.60502	3.88385	1.11821	3.27525	4.87604	1.48379				32	-17.1403	-25.1844	0.668285	-35.9317	-8.28398	-0.21527	28.0835	-11.4214	24.4964	0.498824
34	-4.36492	-6.19847	-2.87865	-2.19032	-5.16626	0.702574	-1.61151	2.81425	2.26131	1.95187				34	-17.1354	-25.0366	-1.12765	-32.894	-11.1937	-5.80034	28.5577	-3.00171	25.7738	0.111224
36	-5.27126	-6.15292	-2.46683	-2.32102	-7.52226	3.32879	0.096194	2.52126	1.37752	1.70381				36	-19.8308	-24.2243	-3.0767	-29.1008	-10.3808	-7.836	29.7704	-1.93001	25.0829	-3.72618
38	-2.76228	-6.39721	-4.6591	-3.00293	-6.54028	0.735545	-0.02974	2.37786	2.65963	1.38866				38	-19.4284	-25.6422	-7.45309	-30.6831	-14.1263	-8.94854	27.6137	-0.96708	25.6811	-3.11085
40	-4.10614	-5.75544	-5.94569	-2.70204	-7.16131	-4.41679	1.2375	1.20436	4.09419	2.418				40	-17.7336	-29.466	-3.81331	-32.9419	-16.26	-9.53751	20.1419	1.49415	28.0821	-2.51974
42	-4.18128	-5.99834	-5.22408	-1.26099	-6.8702	-1.27377	-1.74221	1.79279	4.58142	1.26674				42	-15.9436	-31.3584	-2.60398	-36.1055	-17.7736	-12.083	19.2947	2.72487	25.0682	-1.9323
44	1.41499	-4.49816	-7.64684	-1.64549	-4.33644	2.63564	0.047411	2.50139	4.25139	1.2546				44	-16.5523	-32.4293	-3.47113	-35.0092	-25.1735	-16.6923	28.1309	4.12488	27.3522	-3.23624
46	3.13653	-3.84109	-5.20008	-1.12693	-8.95679	1.65155	0.047368	2.80228	5.71596	3.44724				46	-7.75854	-29.0129	-5.16309	-32.9566	-20.2537	-19.9119	20.5156	-3.20336	30.8807	0.450119
48	0.896891	-0.52038	-5.64847	-1.82375	-9.40969	-0.81595	-1.72289	3.31759	5.50303	0.096064				48	-7.72714	-21.4407	-3.45642	-36.2576	-23.9335	-21.4879	16.7715	-1.91162	30.4331	0.225959
50	1.38812	-2.77915	-4.40435	0.714021	-8.94235	0.947997	-0.19885	3.53517	8.30604	4.58989				50	-8.18932	-20.4281	-7.15213	-28.4174	-27.7167	-20.082	19.1846	5.54147	33.7027	-2.92168

## Sheet: Figuer 3
Figure 3B
	µM
	3	0	3.1	2.4	6.1	9.2	0
	10	0	13	8	11.6	16	15
	17	19	26.2	26.9	26.9	23.8	20.1
	30	31	48.4	33.9	31.7	27.5	35.4
	56	62.6	73.7	80.4	62.6	67.1	69.6
	100	97.2	105.9	91.1	50	52.5	84
	300	104.4	140.4	56.8	84	91.6	80.6
Figure 3D
	WT	KO
	0.7158	0.047948
	0.89977	0.062759
	0.961013	0.109396
	1.07373	0.095897
	1.34969	0.032901
Figure 3F		WT						KO
	3	8.4	29.5	6.7	9	7	1.2	0.2	0.8	0.5	-0.4	-1.7
	10	7.4	24.5	9.2	12	6.2	8.3	-4.8	1	-1.1	2.5	-0.6
	30	31.8	26.8	27.9	13.6	26.1	31.7	1.4	2.4	-0.1	-0.9	0.7
	100	58.9	93.5	108.5	37.3	49	51.1	-1.7	-1.6	-1.9	1.9	-1.4
	300	54.2	133	84.3	39.4	87	78.1	3.6	0.5	1.7	-2.8	2.2

## Sheet: Figuer 4
Figure 4B
	µM
	0.3	5.5	6.7	6.1	2.4
	1	17.7	15.5	18.8	13
	1.7	50	33	28	28.7
	3	54.3	58	34.2	45.8
	5.6	66	45.2	50	49.4
	10	52	66	75	39
	30	57	88	80	62
Figure 4D
	histamine 3 μM	JNJ 3 μM	JNJ 10 μM	JNJ 30 μM
	1	0.683544	0.550633	0.474684
	1	0.560209	0.455497	0.293194
	1	0.646497	0.477707	0.283439
	1	0.607692	0.446154	0.207692
	1	0.421371	0.261089	0.178427
	1	0.666667	0.430769	0.276923
Figure 4F
	VUF 8430 30 μM	JNJ 3 μM	JNJ 10 μM	JNJ 30 μM
	1	0.466102	0.553672	0.240113
	1	0.458333	0.305556	0
	1	0.568773	0.475836	0.29368
	1	0.508929	0.345238	0.16369
	1	0.651246	0.519573	0
Figure 4H
	VUF+TTX
	5.89
	4.12
	3.88
	8.613
	6.446
	6.007
	4.401
Figure 4J
	VUF	TTX+NBQX+AP5+SR 95531
	32	27
	31	30.5
	31	33.9
	28.7	22.6
	32.2	29.8

## Sheet: Figure 5
Figure 5B				Figure 5C
	His 3 μM	+AMG 30 µM			VUF 30 μM	+AMG 30 µM
	1	0.2246			1	0.1633
	1	0.0119			1	0.3608
	1	0.3641			1	0
	1	0.1351			1	0.0667
	1	0.1593			1	0.1574
	1	0.0691			1	0.1081
	1	0.3066
	1	0.2434
Figure 5E
	RVMM	RVLM
	0.8889	0
	0.8472	0
	1	0
	0.8571	0
Figure 5G													Figure 5H
Time(min)	Vehicle					AMG 9810							Time(min)	Vehicle					AMG 9810
-20	1.79411	-0.05046	0.010216	1.22209	0.358254	0.683988	-0.22411	0.369454	0.685714	0.235744			-20	4.21403	-2.82625	-0.200196	6.47756	0.332533	-2.91217	-2.02136	-10.7916	0.811734	-7.76724
-18	1.31917	0.947058	-0.28084	-0.65918	0.631857	-0.84745	-0.78074	-0.29045	1.17704	0.181788			-18	4.89358	2.79649	0.686387	-0.666577	-0.103493	-2.94657	0.291005	-11.0072	0.094085	-5.49229
-16	0.846105	-0.96589	-0.04943	-0.85984	-0.75299	0.186373	-0.64448	-0.05042	0.75828	-0.30971			-16	6.19821	4.03544	-6.48594	-7.20577	-0.667036	0.562185	-3.09786	-12.5566	-0.90088	-5.35341
-14	0.542812	0.094482	0.331096	-0.19822	0.093481	-0.03498	-0.2432	-0.30832	-0.49208	-0.17302			-14	7.34838	2.9511	-7.77624	-4.04238	-0.336348	4.11083	-5.30367	-8.7264	0.418144	-5.50614
-12	0.302103	-2.01109	-2.29679	-1.88653	0.076687	-0.31624	0.675761	0.143551	-1.14508	-0.22682			-12	8.19576	0.925515	-7.95312	-8.71296	1.66987	4.06535	-6.43095	-7.64979	-0.48353	-6.50471
-10	-0.05909	-0.63289	-1.51402	-1.68111	-0.97749	0.579378	0.802587	0.263586	-1.13523	0.296973			-10	-28.2595	2.9479	-4.79332	-11.5792	1.34591	-7.86282	-6.53686	-7.29401	-2.49612	-4.55789
-8	-1.45511	-0.1097	-1.76872	0.734902	-1.1167	-0.36224	0.487272	-0.3087	-0.92996	0.330565			-8	-22.5454	10.6967	-3.40983	-11.2565	2.27155	8.10614	-5.48867	-1.45637	-0.87309	-2.47036
-6	-0.58884	0.528558	-1.57028	2.08122	-1.10653	0.580617	0.891578	-1.21625	0.277203	-0.34046			-6	-22.407	13.3536	-1.84522	-12.0716	2.82341	6.81681	-4.45406	-3.89967	-2.17612	-10.315
-4	0.78865	1.27918	-1.82763	0.876429	-0.64524	3.29226	2.46786	-0.70728	0.385429	-0.24223			-4	-22.2924	11.4175	-0.260997	-10.1369	4.2636	0.245116	-3.55426	-7.06741	-2.44041	-4.79758
-2	0.558331	0.869694	-1.85088	-0.39459	-0.7704	3.0156	3.2158	-0.48448	0.314437	0.745375			-2	-31.8067	10.1493	-1.41268	-11.8112	3.9807	1.00435	-2.11557	-4.04906	-1.1244	2.03392
0	-0.32776	0.290279	-2.38164	0.734902	-0.4832	1.24566	2.13721	-0.22195	0.079766	1.70215			0	-31.7512	7.48858	-0.622769	-14.6211	1.69493	6.601	0.236249	-3.6385	0.065276	7.48153
2	-1.16385	2.20871	-2.28782	2.08122	-0.57593	-0.54822	1.42417	0.157307	0.120026	1.14115			2	-26.8504	4.81054	-3.29907	-14.4176	0.738644	12.346	-0.940141	-4.03397	2.21395	6.74562
4	-2.33013	0.340612	-1.88084	0.876429	-1.25539	-0.99091	0.499395	1.18269	0.144339	-0.05424			4	-31.0965	4.40196	-8.55203	-14.6293	-0.656797	11.5876	-0.66046	0.809967	1.02452	2.9669
6	-3.20435	1.67055	-2.4461	-0.39459	-1.49812	-0.44755	0.662014	3.43774	1.18301	-0.64118			6	-28.1684	0.519944	-19.7299	-13.0452	-1.84364	10.4271	-0.454888	0.49137	0.046561	-1.00822
8	-6.60918	1.70985	-3.27029	-1.6053	-3.12158	-2.53309	-0.0299	1.93793	3.29542	-0.11127			8	-33.2966	-2.88983	-12.7447	-11.5758	-2.767	14.2937	0.99461	3.80211	-0.6709	-4.17993
10	-8.98183	1.00125	-2.38358	-4.07968	-3.87796	-0.41958	0.00019	0.728748	1.34757	-0.22028			10	-40.895	-1.03354	-5.88742	-12.0583	-4.08519	13.5675	1.37584	3.57811	0.320206	-4.92436
12	-7.34705	2.89197	-2.09676	-4.91942	-4.06523	-2.09803	-0.34189	0.786723	2.12548	-1.06652			12	-40.6976	2.61183	-4.28904	-14.7396	-6.84662	5.41486	2.96428	6.34534	1.45609	-1.30385
14	-7.25259	0.147087	-2.67782	-3.74973	-4.75407	-1.44985	0.147386	1.26292	2.83258	-1.1386			14	-40.0641	7.99893	-4.56575	-13.4303	-7.55908	5.68309	3.61631	7.88199	0.829835	0.273702
16	-9.87	-0.07745	-3.86883	-2.44007	-5.12863	-1.99341	-0.0272	1.5157	2.92797	-0.97124			16	-37.8426	7.0987	-8.38444	-13.0407	-2.79028	8.12968	4.1015	6.61601	-0.90963	1.65999
18	-11.5064	-2.79162	-4.10474	-2.80842	-4.31984	-0.04601	-0.04887	1.99781	2.39055	-0.98422			18	-37.0772	1.87008	-9.6397	-14.9491	-3.42485	12.0608	5.10634	5.82142	-0.35884	1.8477
20	-12.4242	-0.57775	-4.3911	-3.9726	-3.16593	-1.9415	-0.40948	1.9808	2.73751	-1.07646			20	-37.0422	-4.52154	-12.9576	-13.6858	-2.00392	12.1464	5.4783	4.56439	-0.39279	1.59967
22	-14.0961	-0.41849	-4.63037	-5.43353	-3.05748	-3.93007	-0.40978	1.19549	4.12553	-1.1216			22	-32.2824	-5.24789	-3.76701	-13.3605	-16.2186	12.1182	6.1609	5.58052	-1.16818	1.56838
24	-13.034	-1.60069	-3.55294	-4.43705	-0.43012	-1.41214	0.496229	1.58984	4.72041	-1.0419			24	-30.9028	-4.65563	-0.605868	-11.3846	-26.819	10.2503	6.87891	6.04062	-0.48863	5.75557
26	-11.9683	-0.94106	-4.05115	-4.62757	-0.95038	-4.42514	-0.06965	2.44101	4.41584	-1.59722			26	-28.355	-2.25899	-3.86679	-9.57337	-29.7195	4.14152	7.10168	5.6556	0.022361	4.60586
28	-10.8609	-0.62098	-5.03989	-4.52429	-2.04423	-0.1547	0.026038	4.02163	3.43511	-1.45733			28	-28.4799	-4.40047	-16.5117	-9.66756	-29.9918	4.38506	6.98875	5.69185	0.188489	3.53145
30	-13.7597	-3.17183	-5.96722	-4.12333	-0.91065	-3.51956	-0.09905	2.43827	2.00973	0.369568			30	-35.4374	-2.51248	-20.0715	-10.2889	-29.5094	8.172	7.76217	3.94999	0.209303	2.75147
32	-15.3665	-3.62632	-4.6408	-2.35909	-2.89613	-1.53452	0.608562	1.4041	1.11683	1.5092			32	-34.1427	-6.17725	-7.79574	-8.92402	-24.0528	-1.2028	8.08684	6.30554	-0.24851	0.809509
34	-13.3621	-3.13263	-4.22221	-1.69661	-4.2766	-1.05598	0.356244	2.21285	0.760906	1.47375			34	-29.7195	-6.81699	-5.72029	-7.74549	-13.7203	7.31715	9.42798	1.2463	-0.57408	3.74237
36	-11.749	-4.0656	-5.7996	-2.08866	-5.97151	-2.16657	0.297342	1.41708	0.611609	0.924514			36	-21.771	-5.79939	-0.927423	-7.5813	-19.9212	4.30208	9.23881	-1.71997	-0.52679	0.917268
38	-11.7327	-2.28924	-5.10254	-2.34106	-7.5198	-1.45478	2.36776	1.22995	-0.36072	-0.17108			38	-24.7272	-5.15587	0.656146	-8.08529	-25.796	9.25943	8.94366	0.98977	-1.82406	3.62354
40	-13.0561	-0.37379	-4.82256	-2.67202	-8.83822	-2.28914	4.96753	1.30169	-1.08069	0.052054			40	-31.0901	-6.94297	4.7825	-7.81177	-27.1875	10.6715	9.12098	-1.05966	-1.87668	-0.0178949
42	-13.8032	0.940737	-4.36997	-1.83873	-7.64724	-1.99987	6.48018	1.55239	-0.38296	-0.71054			42	-23.5912	-7.65601	4.1924	-8.39559	-28.9078	6.08913	9.79885	-4.95271	-0.98464	-0.360916
44	-15.7398	0.35867	-5.11745	-2.45539	-6.00889	-3.97833	7.09651	1.521	0.433274	-0.22034			44	-29.569	-6.68439	5.3207	-7.85836	-22.6223	2.33778	9.80536	-4.27927	-1.87889	20.4861
46	-13.0913	0.962767	-4.36934	-2.11176	-1.57725	-0.69354	7.32342	1.78177	0.466485	-0.24522			46	-25.1374	-5.01054	9.55937	-7.44395	-27.7168	5.05592	10.435	0.978952	-1.53228	22.447
48	-13.2475	0.143008	-3.33336	-2.78557	-0.82484	-2.97447	7.90294	2.26591	-0.45751	-0.10084			48	-32.7711	-5.94592	8.9763	-6.62525	-31.662	8.30352	9.98369	2.11827	-0.65235	23.7007
50	-11.0254	1.20031	-3.69981	-2.44328	-5.84668	-2.91658	6.63792	1.52503	-0.62978	-0.74851			50	-24.992	-6.34404	2.27636	-6.62543	-35.1891	5.56754	9.69849	1.92296	-0.14461	13.6164

## Sheet: Figure 6
Figure 6G
	GAD 65/67	Glutamate
	0.2222	0
	0.1238	0
	0.3353	0
	0.2922	0
	0.2808	0

## Sheet: Figure 7
Figure 7E				Figure 7F				Figure 7G
	Vehicle	VUF 8430			Vehicle	VUF 8430			Vehicle	VUF 8430
	-2.35	-18.37			0.07	-5.52			-0.0104	-0.0546
	-0.02	-9.9			2.37	-2.61			-0.0228	-0.0643
	0.25	-8.95			3.35	-2.72			-0.0493	-0.2765
	-0.03	-9.26			4.28	-8.64			-0.0019	-0.0514
	-2.78	-11.96			-7.09	-5.36			0.0114	-0.1091
	-0.27	-10.2			-7.11	-18.32			0.0246	-0.2454
	-3.85	-21.9			-1.65	-19.26
Figure 7I
Time (min)	Normotensive-VUF					Normotensive-vehicle					SHR-VUF					SHR-vehicle
-10	-1.08524	0.451735	0.931716	3.74176	3.27739	0.177914	2.96997	-4.30856	3.26337	1.96084	-0.50113	0.285312	-0.04448	-2.70729	-4.29535	-1.42159	0.020627	-0.15881	0.224656	-0.73113
0	-1.08524	-1.50811	-4.95877	-0.42968	-1.39211	0.493255	-0.10579	-3.08834	-1.6604	-2.08898	-0.38874	-1.61798	0.53164	-1.56522	-2.90616	-1.76687	-0.13745	0.614751	-0.79156	-3.43946
10	-2.10254	-6.83797	-7.02782	-8.15739	-2.86933	-2.01743	1.51363	-1.39731	0.195717	-1.41453	0.736374	2.17705	0.439335	-2.28484	0.193846	-4.71392	2.79821	1.00651	0.90965	-1.57661
20	-5.90708	-14.6056	-10.3091	-13.3156	-4.82174	8.65233	2.54648	-1.71791	-0.30524	2.83436	0.74503	-2.48981	-9.4974	-6.02045	-9.23819	-7.11864	0.961907	2.50267	0.659572	0.667061
30	-7.71531	-16.1125	-8.61519	-16.5127	-3.57558	6.14007	4.5668	-1.05153	-0.06802	-2.49872	-0.05704	-6.81911	-12.9142	-12.9338	-12.4003	-7.88611	0.756224	3.29625	1.83031	2.13112
40	-8.44649	-17.289	-16.1759	-21.6086	-3.65102	5.26291	4.57688	-1.02047	2.76373	0.63138	-3.7756	-7.75219	-12.9675	-12.9336	-10.5415	-7.90311	0.717077	10.0568	0.887798	2.31748
50	-6.12495	-26.1904	-12.9449	-15.9377	-6.14805	3.43341	7.23566	0.206206	-0.18074	1.68258	-7.77793	-9.18999	-19.0784	-12.0144	-8.92547	-7.43239	0.877741	2.69496	0.271529	2.81894
60	-1.94231	-22.1149	-15.903	-18.5386	-7.0234	7.74304	-0.66355	-1.43397	0.223026	-4.96557	-8.10937	-9.17996	-14.1129	-18.543	-8.83808	-6.08319	0.466274	-1.05942	0.719864	1.73715
70	-3.96796	-22.7097	-10.4988	-18.2692	-8.56343	10.6784	0.90782	2.72435	0.529436	-9.75145	-7.6038	-12.2839	-19.7161	-20.5331	-13.1836	-9.47407	2.34019	1.94843	-2.79924	2.12785
80	-5.50357	-20.0212	-7.49138	-15.0045	-4.97832	4.14698	-1.34399	6.43715	-0.18406	-7.18018	-5.49055	-11.9009	-13.5892	-19.346	-13.552	-8.95055	1.40159	5.28896	-7.5277	1.86645
Figure 7J
Time (min)	Normotensive-VUF					Normotensive-vehicle					SHR-VUF					SHR-vehicle
-10	7.19792	0.238117	-4.94267	-2.73532	-0.12442	4.85695	-1.43837	-3.78851	4.81701	-4.8959	0.163662	1.56448	-0.26804	-4.91463	-6.90032	-0.04834	0.048785	0.461056	0.440445	-1.71912
0	2.22456	-4.65007	-7.24963	-0.08218	-4.34604	-5.51085	-5.23466	-5.7539	3.58993	-1.25906	-3.02721	-3.83489	-0.53244	-11.4191	-11.7117	-2.68925	1.17974	-1.78473	-1.68311	0.831525
10	-5.73098	-1.4159	-6.22795	-1.36444	-19.0098	3.15541	0.816391	-5.4461	-3.09177	2.30289	-3.2239	2.45169	6.64964	-18.0279	-1.30471	-2.64674	-1.66805	0.178397	3.46444	8.70064
20	-17.2826	-10.5539	-11.2969	-10.7528	-25.7529	16.1839	1.99028	-7.98193	-6.60178	23.1544	-2.88311	-9.32518	-4.39155	-27.4312	-23.3765	-5.32945	1.41066	-3.24097	1.98001	19.1548
30	-23.6186	-9.49669	-16.421	-5.85592	-28.5453	9.10878	0.538346	-6.36551	-2.61128	8.82657	0.067971	-27.0471	-4.90445	-34.9535	-35.9245	-7.00478	-3.79522	-8.75747	2.73194	27.7172
40	-20.6116	-3.0265	-18.5326	-9.07306	-39.8302	1.85894	-3.4413	-9.80438	-3.55311	15.7642	-6.87313	-36.5684	3.32884	-37.9084	-43.0278	-9.30599	-3.34284	2.25979	4.38638	29.7925
50	-31.6817	-2.71574	-20.339	-5.74472	-53.6616	4.95107	15.5246	-11.0061	10.7921	9.79709	-19.7607	-45.6804	-5.22803	-37.5487	-44.0495	-6.88148	-2.15505	1.75014	6.37643	36.835
60	-32.6736	-17.726	-25.5787	-4.40588	-52.5602	2.64824	-1.72517	-11.0128	12.224	11.6389	-26.4178	-49.3192	2.66776	-41.036	-46.1658	-0.20423	-1.94755	-24.7936	9.32254	31.7398
70	-51.3146	-11.9653	-27.9326	-8.66574	-58.1311	4.34947	-6.39745	-2.70865	-7.73844	2.86991	-25.5349	-47.793	-0.42984	-46.5925	-53.9802	-18.8728	-0.98211	-24.7941	-9.5761	30.6576
80	-61.5637	-12.9405	-31.5354	-3.92578	-51.5786	1.38756	-8.04112	-8.99612	-5.88926	-12.3358	-23.692	-49.0415	1.45244	-46.8012	-56.7553	-14.1769	-1.38	-16.6722	-19.5393	32.1317

## Sheet: Figure 8
Figure 8C
		Vehicle							VUF 8430
	BL	175.807	176.927	173.026	186.591	180.991	177.378	188.479	177.356	176.656	178.073	178.95	181.906	188.929	159.954
	1	174.521	170.852	169.797	187.935	181.537	179.889	196.092	165.789	169.53	173.346	164.338	175.677	176.515	146.369
	1.5	176.344	174.83	172.193	183.314	183.356	192.142	192.29	167.762	169.737	175.133	160.426	175.936	170.095	149.058
	2	167.875	179.189	172.188	185.944	179.447	171.952	190.626	168.838	171.896	175.245	156.025	168.832	169.413	153.102
Figure 8D
		Vehicle							VUF 8430
	BL	134.251	139.296	147.924	139.115	133.467	147.216	124.498	137.269	136.112	134.155	135.453	145.154	144.31	129.452
	1	128.062	138.436	146.003	140.033	139.719	151.622	131.369	125.501	126.638	130.113	120.86	132.07	138.705	128.971
	1.5	131.006	139.988	139.463	140.515	147.617	147.409	134.888	128.153	125.6	131.764	116.28	126.84	139.227	124.216
	2	136.292	137.883	142.667	135.431	131.689	146.801	134.495	129.216	128.822	131.942	113.337	126.367	135.786	124.591
Figure 8E
		Vehicle							VUF 8430
	BL	335.108	443.209	473.941	409.416	380.939	342.328	390.109	446.928	440.599	376.12	413.004	393.056	373.996	340.87
	1	394.678	462.845	426.945	450.401	410.809	356.51	430.284	378.725	417.496	365.991	374.724	332.41	317.139	333.434
	1.5	391.786	410.923	407.856	436.409	425.288	401.297	428.994	359.149	406.662	355.003	407.329	308.8	324.748	311.203
	2	366.884	459.066	372.235	400.635	405.343	357.553	420.413	366.426	393.102	345.976	375.067	312.871	304.17	290.473
Figure 8F
	%	Vehicle							VUF 8430
	BL	100	100	100	100	100	100	100	100	100	100	100	100	100	100
	1	107.42	102.29	100.24	88.6	100.42	94.53	94.63	82.91	96.14	95.24	81.69	94.29	69.21	78.69
	1.5	107.72	100	93.11	82.02	106.67	105.06	108.18	87.76	95.75	89.68	88.8	87.76	93.6	81.69
	2	96.14	98.17	93.82	91.67	102.92	100	105.12	88.78	95.75	93.65	76.5	92.65	85.52	87.16
Figure 8H
		Vehicle					VUF 8430
	0	190.326	190.229	182.377	179.099	178.737	191.379	189.609	180.691	172.019	179.639
	1	187.435	177.033	183.358	181.26	189.391	165.196	170.922	170.174	167.204	173.728
	2	177.337	180.181	185.095	186.761	196.784	162.558	171.514	154.916	167.62	155.338
	3	191.379	178.24	185.485	179.653	189.114	149.656	185.156	159.748	143.983	157.18
	4	176.732	189.609	175.633	197.631	189.621	160.765	185.044	171.992	192.603	178.737
	5		188.613	189.294	190.386	178.773		192.065	187.3	196.144	189.391
Figure 8I
		Vehicle					VUF 8430
	0	141.998	150.268	140.766	138.305	131.94	146.416	146.74	137.244	136.786	136.186
	1	140.769	136.303	140.235	147.753	142.82	125.192	128.645	125.927	135.774	132.292
	2	130.836	138.384	142.912	140.382	151.397	127.653	129.523	113.612	133.827	111.759
	3	146.416	135.436	141.989	141.595	144.356	127.091	140.92	118.15	113.144	113.261
	4	136.725	146.74	133.556	150.355	143.731	135.775	141.105	126.718	145.991	131.94
	5		144.803	146.478	143.698	136.474		147.817	142.048	147.753	142.82
Figure 8J
		Vehicle					VUF 8430
	0	429.687	449.951	452.53	402.061	423.957	409.83	409.968	464.669	429.351	372.108
	1	404.805	417.605	449.518	407.642	455.017	311.624	375.166	359.014	341.753	328.22
	2	503.119	359.018	404.568	398.065	453.398	342.934	374.87	379.446	276.091	281.663
	3	464.669	394.5	405.83	472.423	417.861	308.86	371.971	345.245	330.24	281.803
	4	504.465	388.705	403.331	393.5	432.875	397.428	385.154	309.326	363.197	315.084
	5		446.776	425.776	378.753	368.145		429.351	392.99	354.749	372.727
Figure 8L
		Control								CUMS
	0	131.873	112.978	124.777	119.56	120.46	125.907	114.18	142.811	112.117	133.057	124.9	118.333	125.945	119.48	126.622	137.682	108.01	126.115
	1	145.438	117.764	115.709	119.56	122.729	113.88	118.764	129.015	113.345	117.217	140.492	118.854	143.34	170.933	160.662	140.711	144.871	114.975
	2	120.338	110.07	127.531	121.7	128.257	135.915	103.1	117.977	149.617	151.6	138.692	138.88	172.714	153.475	139.28	167.05	116.214	124.117
	3	122.792	109.15	114.313	116.61	131.554	115.54	106.593	134.608	130.067	161.592	151.445	125.47	145.54	170.333	180.2	153.84	174.711	152.15
	4	140.513	120.355	140.292	129.092	96	109.114	119.58	131.025	176.433	147.462	164.177	161.14	175.4	157.167	166.856	140.53	128.62	127.955
	5	140.033	132.967	123.264	107.1	139.83	126.573	99.1364	111.9	165.592	145.492	184.546	150	166.77	184.58	158.675	166.429	150.28	138.815
	6	134.464	82.4273	144.936	131.646	158.2	138.285	103.78	131.48	134.067	155.583	138.791	155.578	148.082	187.278	160.211	147.483	181.5	149.236
	7	127.933	102.064	115.486	133.108	138.387	128.18	127.208	136.5	172.23	148.779	138.977	146.255	167.7	173.33	174.4	138.82	159.918	181.138
Figure 8M
		Control								CUMS
	0	114.582	102.256	112.131	102.68	85.8182	111.5	101.8	127.089	109.523	104.75	92.9444	104.258	99.6933	75.1727	107.35	105.822	119.145	95.91
	1	126.287	108.287	103.591	102.68	101.2	100.94	109.321	112.169	120.127	99.225	115.189	122.669	106.562	100.422	142.889	137.625	126.922	108.929
	2	107.692	96.7	113.9	108.85	113.629	112.946	90.3417	107.131	123.973	133.025	154.433	119.35	121.21	125.49	126.9	113.75	135.137	100.629
	3	108.342	82.1867	102.327	100.04	119.931	104.387	94.9667	119.8	122.443	137.608	136.733	106.509	107.46	113.39	148.544	140.8	135.53	135.767
	4	126.193	108.073	123.642	112.331	86.3	90.5714	92.04	115.442	144.857	129.438	114.24	147.831	138.81	146.54	121.85	148.289	129.95	116.66
	5	126.733	115.542	105.65	98.9143	96.1455	114.867	86.4545	96.55	116.062	128.875	113.333	109.792	133.4	131.49	151.28	126.075	145.229	113.66
	6	123.682	71.4636	129.264	119.492	108.02	121.308	95.33	116.107	113.973	136.233	121.442	131.1	130.533	126.258	161.778	141.5	123.758	137.117
	7	109.747	93.1357	101.814	115.3	90.5	115.3	113.531	112.33	142.717	130.8	103.293	136.262	128.718	118.573	150.28	156.11	120.48	136.882
Figure 8O
		Vehicle					VUF 8430
	0	151.411	157.544	160.689	160.626	158.141	153.272	165.152	164.678	152.482	155.227
	1	150.42	155.447	164.45	156.829	154.359	140.028	158.285	157.267	148.895	141.741
	2	156.46	152.581	160.412	159.142	159.161	136.578	151.155	148.51	148.993	145.068
	3	160.749	155.715	168.228	160.379	158.296	115.744	135.726	138.869	142.419	135.391
	4	158.79	165.282	159.674	157.188	152.968	119.682	128.576	152.685	134.159	132.089
	5	155.223	165.152	157.194	152.482	155.227	120.296	131.173	149.444	140.59	130.397
Figure 8P
		Vehicle					VUF 8430
	0	126.348	126.139	124.42	122.606	122.136	126.019	132.355	122.954	121.076	122.503
	1	121.425	122.697	129.854	125.768	123.019	106.478	129.78	99.6161	112.474	110.546
	2	125.5	116.46	126.224	122.975	120.505	104.263	119.013	109.605	111.876	108.923
	3	124.509	129.43	132.88	128.387	125.635	105.302	99.7832	109.344	108.49	104.397
	4	126.019	130.866	124.9	128.097	125.413	95.0993	99.8748	106.587	104.348	104.057
	5	119.309	135.652	122.954	124.809	120.224	98.1024	102.371	99.9401	109.02	101.859
Figure 8Q
		Vehicle					VUF 8430
	0	429	417.097	456.961	406.881	417.157	401.399	404.9	472.995	455.312	432.985
	1	406.642	471.245	421.411	507.467	487.694	350.367	399.95	378.547	376.78	377.786
	2	406.125	418.599	462.635	495.497	456.72	345.675	367.609	360.169	342.674	380.274
	3	424.095	404.9	377.616	491.178	451.682	342.846	333.248	330.803	345.79	329.15
	4	420.971	460.367	437.843	479.633	458.966	276.199	325.183	325.177	311.689	317.77
	5	440.173	365.37	323.501	472.995	489.073	275.283	306.272	335.486	330.863	334.621

## Sheet: Figure S1
Figure S1B
	Hrh4+/NeuN+
	0.0891089
	0.0555556
	0.111111

## Sheet: Figure S2
Figure S2B				Figure S2C				Figure S2D
	Vehicle	VUF 8430			Vehicle	VUF 8430			Vehicle	VUF 8430
	-3.15595	-1.00471			-5.8033	-7.34259			0.0376	-0.0642
	-0.60951	0.25698			-1.88828	-4.25102			0.0727	0.0592
	0.704996	1.01058			4.59606	-11.4185			-0.0525	-0.0163
	-1.87109	1.26149			12.8913	-4.33803			0.0147	-0.0213
	5.52267	-4.81806			3.81071	-0.91086			0.0221	0.0323
	-2.0685	1.28499			7.55083	10.0633			-0.0148	-0.0035
	-1.60684	7.71121			-4.25015	5.93247
	-1.42445	-1.14628			0.659636	-7.14341
	0.590363	0.854509			0.908405	-1.84577
	3.51658	-2.54513			9.38651	5.01902

[truncated: 10 more sheets: Figure S3, Figure S4, Figure S5, Figure S6, Figure S8, Figure S9, Figure S10, Figure S11, Figure S12, Figure S13]
